# Supplementary material for: MPT64 antigen detection test improves diagnosis of pediatric extrapulmonary tuberculosis in Mbeya, Tanzania
Source: Sci Rep. 2021 Sep 2;11:17540. doi: 10.1038/s41598-021-97010-2 (PMC8413277; doi:10.1038/s41598-021-97010-2)
Supplement: Supplementary file 1 — Supplementary Information 1. [file 41598_2021_97010_MOESM1_ESM.xlsx]

## Sheet: Ark1
File number	Sex	Age	IPD/OPD	TB contacts (mzrh file)	Suspected site category	Suspected site 1	Suspected site 2	Suspected site 3	Suspected site 4	Number of samples	Sample material	Specify other material	Started anti-TB	Tretment regimen	Corticosteroids	TB score	Pleural eff - baseline	Cytology - pleural eff - baseline	RADIOLOGY at DIAGNOSIS 1	RADIOLOGY at DIAGNOSIS 2	RADIOLOGY at DIAGNOSIS 3	CXR findings 1	CXR findings 2	CXR findings 3	USS findings1	USS findings2	USS findings3	USS findings4	USS findings5	Skeletal Xray findings	Ecco findings 1	Ecco findings 2	Ecco findings 3	Ecco findings 4	USS Breast findings	USS LN findings	Per operative findings	Abdominal X-ray	CT scan	Localiazation - lymphadenopathy - baseline	Size LN - categorical - baseline	Size LN - absolute number (cm)- baseline	Size LN - after 2-3 months - categorical	Size LN after 2-3 months - absolute number (cm)	Size LN at end of treatment - categorical	Size LN at end of treatment - absolute number (cm)	Persistent enlarged nodes at 2-3 months (no regression of lymph node swelling)	New nodes during treatment	Enlargement of excisting nodes
LEGEND: Supplementary file 1: Full data-set used for analysis.
ISMRH201604.S01	2	18	1	3	3	3	NA	NA	NA	2	5	N/A	1	1	3	NA	NA	99	9	99	99	99	99	99	99	99	99	99	99	99	99	99	99	99	99	3	99	99	99	2	2	3	99	99	NA	99	99	99	99
ISMRH201604.S09	1	2	2	3	3	3	NA	NA	NA	1	5	N/A	4	99	3	NA	NA	99	99	99	99	99	99	99	99	99	99	99	99	99	99	99	99	99	99	99	99	99	99	8	4	99	99	99	NA	99	99	99	99
ISMRH201604.S10	1	2	1	1	3	3	NA	NA	NA	2	5	N/A	2	99	3	NA	4	99	1	2	99	4	7	99	2	99	99	99	99	99	99	99	99	99	99	99	99	99	99	3	4	99	99	99	NA	99	99	99	99
ISMRH201606.S01	2	7	1	1	11	2	6	NA	NA	1	2	N/A	1	1	1	NA	4	99	1	2	3	3	99	99	1	6	7	99	99	99	2	99	99	99	99	99	99	99	99	99	99	99	99	99	NA	99	99	99	99
ISMRH201606.S02	1	12	1	3	11	1	2	NA	NA	1	1	N/A	2	99	3	NA	2	2	1	2	3	3	99	99	1	99	99	99	99	99	2	3	5	7	99	99	99	99	99	99	99	99	99	99	NA	99	99	99	99
ISMRH201606.S10	1	2	1	2	9	3	4	NA	NA	1	5	N/A	1	3	4	14	4	99	1	99	99	9	99	99	99	99	99	99	99	99	99	99	99	99	99	99	99	99	99	2	4	99	99	99	NA	99	99	99	99
ISMRH201607.S03	1	13	1	2	4	4	NA	NA	NA	2	6	N/A	2	99	2	NA	NA	99	99	99	99	99	99	99	99	99	99	99	99	99	99	99	99	99	99	99	99	99	99	99	99	99	99	99	NA	99	99	99	99
ISMRH201607.S13	1	17	2	3	3	3	NA	NA	NA	2	5	N/A	2	99	3	NA	NA	99	99	99	99	99	99	99	99	99	99	99	99	99	99	99	99	99	99	99	99	99	99	9	2	3	NA	99	NA	99	99	99	99
ISMRH201608.S11	2	3	1	1	3	3	NA	NA	NA	2	5	N/A	1	1	2	11	NA	99	99	99	99	99	99	99	99	99	99	99	99	99	99	99	99	99	99	99	99	99	99	2	4	99	99	99	NA	99	99	99	99
ISMRH201608.S12	1	4	1	1	2	2	NA	NA	NA	2	2	N/A	1	1	2	NA	NA	99	2	3	4	99	99	99	1	8	99	99	99	99	1	99	99	99	99	99	99	2	99	99	99	99	99	99	NA	99	99	99	99
ISMRH201608.S19	1	16	1	3	1	1	NA	NA	NA	2	1	N/A	1	1	3	NA	1	3	1	3	99	1	99	99	99	99	99	99	99	99	2	4	10	99	99	99	99	99	99	99	99	99	99	99	NA	99	99	99	99
ISMRH201609.S02	1	18	1	3	2	2	NA	NA	NA	2	2	N/A	2	99	3	NA	NA	99	2	99	99	99	99	99	1	99	99	99	99	99	99	99	99	99	99	99	99	99	99	99	99	99	99	99	NA	99	99	99	99
ISMRH201609.S15	2	10	2	3	3	3	NA	NA	NA	2	5	N/A	1	1	3	4	NA	99	99	99	99	99	99	99	99	99	99	99	99	99	99	99	99	99	99	99	99	99	99	1	2	3	NA	99	0	0	99	0	2
ISMRH201610.S02	1	15	2	3	7	7	NA	NA	NA	2	5	N/A	2	99	2	NA	NA	99	6	99	99	99	99	99	99	99	99	99	99	1	99	99	99	99	99	99	99	99	99	99	99	99	99	99	NA	99	99	99	99
ISMRH201610.S03	1	1	1	2	3	3	NA	NA	NA	2	5	N/A	1	1	4	4	NA	99	99	99	99	99	99	99	99	99	99	99	99	99	99	99	99	99	99	99	99	99	99	2	4	99	99	99	0	0	99	0	2
ISMRH201610.S05	1	8	1	2	4	4	NA	NA	NA	m	6	N/A	1	3	4	NA	NA	99	5	99	99	99	99	99	99	99	99	99	99	99	99	99	99	99	99	99	99	99	5	99	99	99	99	99	NA	99	99	99	99
ISMRH201610.S08	1	7	1	2	4	4	NA	NA	NA	m	6	N/A	1	3	1	NA	NA	99	5	99	99	99	99	99	99	99	99	99	99	99	99	99	99	99	99	99	99	99	6	99	99	99	99	99	NA	99	99	99	99
ISMRH201610.S09	2	2	1	1	4	4	NA	NA	NA	2	6	N/A	1	3	1	9	NA	99	99	99	99	99	99	99	99	99	99	99	99	99	99	99	99	99	99	99	99	99	99	99	99	99	99	99	NA	99	99	99	99
ISMRH201610.S10	1	0.16	1	2	4	4	NA	NA	NA	2	6	N/A	1	3	2	NA	NA	99	2	99	99	99	99	99	11	99	99	99	99	99	99	99	99	99	99	99	99	99	99	99	99	99	99	99	NA	99	99	99	99
ISMRH201610.S14	1	13	1	2	2	2	NA	NA	NA	m	2	N/A	1	1	2	NA	NA	99	2	99	99	99	99	99	1	99	99	99	99	99	99	99	99	99	99	99	99	99	99	99	99	99	99	99	NA	99	99	99	99
ISMRH201610.S15	2	5	2	3	3	3	NA	NA	NA	2	5	N/A	2	99	2	NA	NA	99	99	99	99	99	99	99	99	99	99	99	99	99	99	99	99	99	99	99	99	99	99	1	3	4	NA	99	NA	99	99	99	99
ISMRH201610.S21	1	18	1	3	2	2	NA	NA	NA	2	2	N/A	1	1	2	NA	NA	99	2	5	99	99	99	99	1	99	99	99	99	99	99	99	99	99	99	99	99	99	7	99	99	99	99	99	NA	99	99	99	99
ISMRH201610.S35	2	16	2	3	3	3	NA	NA	NA	2	5	N/A	2	99	3	NA	NA	99	99	99	99	99	99	99	99	99	99	99	99	99	99	99	99	99	99	99	99	99	99	1	2	3	NA	99	NA	99	99	99	99
ISMRH201611.S04	1	9	1	2	4	4	NA	NA	NA	2	6	N/A	2	99	4	NA	NA	99	99	99	99	99	99	99	99	99	99	99	99	99	99	99	99	99	99	99	99	99	99	99	99	99	99	99	NA	99	99	99	99
ISMRH201611.S07	1	0.5	1	1	3	3	NA	NA	NA	2	5	N/A	1	1	2	6	NA	99	99	99	99	99	99	99	99	99	99	99	99	99	99	99	99	99	99	99	99	99	99	1	4	99	0	0	0	0	0	0	2
ISMRH201611.S08	1	14	1	2	4	4	NA	NA	NA	2	6	N/A	2	99	1	NA	NA	99	5	99	99	99	99	99	99	99	99	99	99	99	99	99	99	99	99	99	99	99	11	99	99	99	99	99	NA	99	99	99	99
ISMRH201611.S13	1	3	1	3	4	4	NA	NA	NA	m	6	N/A	2	99	2	NA	NA	99	99	99	99	99	99	99	99	99	99	99	99	99	99	99	99	99	99	99	99	99	99	99	99	99	99	99	NA	99	99	99	99
ISMRH201611.S15	2	8	2	3	3	3	NA	NA	NA	2	5	N/A	2	99	3	NA	NA	99	99	99	99	99	99	99	99	99	99	99	99	99	99	99	99	99	99	99	99	99	99	2	4	99	99	99	NA	99	99	99	99
ISMRH201611.S16	2	6	2	3	2	2	NA	NA	NA	m	2	N/A	1	1	3	NA	NA	99	2	5	99	99	99	99	12	99	99	99	99	99	99	99	99	99	99	99	99	99	7	99	99	99	99	99	NA	99	99	99	99
ISMRH201611.S17	1	11	1	3	4	4	NA	NA	NA	2	6	N/A	2	99	3	NA	NA	99	1	5	99	2	99	99	99	99	99	99	99	99	99	99	99	99	99	99	99	99	8	99	99	99	99	99	NA	99	99	99	99
ISMRH201611.S18	2	5	1	3	4	4	NA	NA	NA	2	6	N/A	2	99	3	NA	NA	99	99	99	99	99	99	99	99	99	99	99	99	99	99	99	99	99	99	99	99	99	99	99	99	99	99	99	NA	99	99	99	99
ISMRH201701.S04	1	13	1	3	3	3	NA	NA	NA	2	5	N/A	1	1	3	NA	NA	99	99	99	99	99	99	99	99	99	99	99	99	99	99	99	99	99	99	99	99	99	99	1	3	6	3	6	3	6	1	0	2
ISMRH201701.S05	1	5	2	3	3	3	NA	NA	NA	2	5	N/A	2	99	3	NA	NA	99	99	99	99	99	99	99	99	99	99	99	99	99	99	99	99	99	99	99	99	99	99	1	2	3	NA	99	NA	99	99	99	99
ISMRH201701.S07	1	1	2	3	3	3	NA	NA	NA	2	5	N/A	2	99	3	NA	NA	99	9	99	99	99	99	99	99	99	99	99	99	99	99	99	99	99	99	3	99	99	99	1	3	5	NA	99	NA	99	99	99	99
ISMRH201701.S08	1	8	1	1	12	3	12	NA	NA	2	5	N/A	1	1	2	12	NA	99	1	2	99	6	99	99	2	99	99	99	99	99	99	99	99	99	99	99	99	99	99	3	3	5	NA	99	NA	99	99	99	99
ISMRH201701.S10	2	7	1	1	3	3	NA	NA	NA	2	5	N/A	3	1	3	NA	NA	99	99	99	99	99	99	99	99	99	99	99	99	99	99	99	99	99	99	99	99	99	99	1	4	99	99	99	0	0	99	0	2
ISMRH201701.S19	2	18	2	3	3	3	NA	NA	NA	1	5	N/A	2	99	3	NA	NA	99	1	99	99	2	99	99	99	99	99	99	99	99	99	99	99	99	99	99	99	99	99	1	4	99	99	99	NA	99	99	99	99
ISMRH201702.S05	1	7	1	2	1	1	NA	NA	NA	2	1	N/A	2	99	2	NA	1	2	1	2	3	1	4	7	1	3	99	99	99	99	1	9	99	99	99	99	99	99	99	99	99	99	99	99	NA	99	99	99	99
ISMRH201702.S08	2	2	2	3	3	3	NA	NA	NA	2	5	N/A	2	99	3	NA	NA	99	99	99	99	99	99	99	99	99	99	99	99	99	99	99	99	99	99	99	99	99	99	9	4	99	99	99	NA	99	99	99	99
ISMRH201702.S12	2	17	2	3	8	8	NA	NA	NA	1	3	N/A	2	99	3	NA	NA	99	1	8	99	2	99	99	99	99	99	99	99	99	99	99	99	99	1	99	5	99	99	99	99	99	99	99	NA	99	99	99	99
ISMRH201703.S04	1	2	1	3	11	2	3	NA	NA	2	5	N/A	2	99	3	NA	NA	99	2	3	9	99	99	99	1	5	6	99	99	99	1	99	99	99	99	5	99	99	99	14	1	2	NA	99	NA	99	99	99	99
ISMRH201703.S07	1	18	2	3	3	3	NA	NA	NA	2	5	N/A	2	99	3	NA	NA	99	1	2	99	8	99	99	2	99	99	99	99	99	99	99	99	99	99	99	99	99	99	3	4	99	99	99	NA	99	99	99	99
ISMRH201703.S08	1	11	2	3	3	3	NA	NA	NA	1	5	N/A	1	1	2	NA	NA	99	99	99	99	99	99	99	99	99	99	99	99	99	99	99	99	99	99	99	99	99	99	1	3	5	0	0	NA	99	0	0	2
ISMRH201703.S11	1	0.5	1	FILE CORRUPTED -29.07.19					NA	2	5
ISMRH201703.S12	2	17	2	3	3	3	NA	NA	NA	2	5	N/A	2	99	2	NA	NA	99	99	99	99	99	99	99	99	99	99	99	99	99	99	99	99	99	99	99	99	99	99	1	4	99	99	99	NA	99	99	99	99
ISMRH201703.S16	2	4	2	3	3	3	NA	NA	NA	2	5	N/A	2	99	2	NA	NA	99	99	99	99	99	99	99	99	99	99	99	99	99	99	99	99	99	99	99	99	99	99	2	4	99	99	99	NA	99	99	99	99
ISMRH201704.S09	1	12	1	3	10	1	2	3	NA	2	1	N/A	2	99	2	NA	1	4	1	2	99	1	99	99	5	6	99	99	99	99	99	99	99	99	99	99	99	99	99	14	4	99	99	99	NA	99	99	99	99
ISMRH201704.S10	1	2	1	2	9	1	NA	NA	NA	2	1	N/A	1	1	2	NA	1	5	1	99	99	1	8	99	99	99	99	99	99	99	99	99	99	99	99	99	99	99	99	99	99	99	99	99	NA	99	99	99	99
ISMRH201705.S01	1	16	2	3	3	3	NA	NA	NA	2	5	N/A	1	1	2	NA	NA	99	99	99	99	99	99	99	99	99	99	99	99	99	99	99	99	99	99	99	99	99	99	1	2	3	0	0	0	0	0	0	2
ISMRH201705.S07	1	6	1	2	3	3	NA	NA	NA	2	5	N/A	1	1	1	NA	NA	99	1	99	99	4	7	99	99	99	99	99	99	99	99	99	99	99	99	99	99	99	99	3	4	99	99	99	NA	99	99	99	99
ISMRH201705.S13	2	17	2	3	3	3	NA	NA	NA	2	5	N/A	2	99	2	NA	NA	99	99	99	99	99	99	99	99	99	99	99	99	99	99	99	99	99	99	99	99	99	99	1	3	4	NA	99	NA	99	99	99	99
ISMRH201705.S15	1	14	2	1	3	3	NA	NA	NA	2	4	N/A	1	1	2	NA	NA	99	99	99	99	99	99	99	99	99	99	99	99	99	99	99	99	99	99	99	99	99	99	1	1	2	0	0	0	0	0	0	2
ISMRH201705.S17	1	3	1	1	2	2	NA	NA	NA	10	2	N/A	3	2	2	NA	NA	99	1	2	5	2	99	99	10	99	99	99	99	99	99	99	99	99	99	99	99	99	10	99	99	99	99	99	NA	99	99	99	99
ISMRH201705.S24	2	8	1	2	2	2	NA	NA	NA	2	2	N/A	1	1	2	10	NA	99	1	2	99	2	99	99	1	99	99	99	99	99	99	99	99	99	99	99	99	99	99	99	99	99	99	99	NA	99	99	99	99
ISMRH201706.S04	1	12	1	1	3	3	NA	NA	NA	2	5	N/A	1	1	2	NA	NA	99	1	2	99	2	99	99	5	99	99	99	99	99	99	99	99	99	99	99	99	99	99	3	4	99	99	99	NA	99	99	99	99
ISMRH201706.S09	1	9	1	2	4	4	NA	NA	NA	2	6	N/A	2	99	2	NA	NA	99	99	99	99	99	99	99	99	99	99	99	99	99	99	99	99	99	99	99	99	99	99	99	99	99	99	99	NA	99	99	99	99
ISMRH201706.S12	1	9	1	1	2	2	NA	NA	NA	2	2	N/A	1	1	1	NA	1	99	2	3	99	99	99	99	1	3	6	7	9	99	1	99	99	99	99	99	99	99	99	99	99	99	99	99	NA	99	99	99	99
ISMRH201706.S15	2	1	2	3	3	3	NA	NA	NA	2	5	N/A	2	99	2	NA	NA	99	99	99	99	99	99	99	99	99	99	99	99	99	99	99	99	99	99	99	99	99	99	10	2	3	NA	99	NA	99	99	99	99
ISMRH201706.S18	2	5	1	2	1	1	NA	NA	NA	2	1	N/A	1	1	1	NA	2	99	2	3	99	99	99	99	1	4	7	99	99	99	2	6	8	99	99	99	99	99	99	99	99	99	99	99	NA	99	99	99	99
ISMRH201706.S20	2	18	1	2	1	1	NA	NA	NA	2	1	N/A	2	99	2	NA	1	1	1	99	99	1	99	99	99	99	99	99	99	99	99	99	99	99	99	99	99	99	99	99	99	99	99	99	NA	99	99	99	99
ISMRH201706.S27	1	4	1	3	2	2	NA	NA	NA	2	2	N/A	2	99	2	NA	NA	99	1	99	99	2	99	99	99	99	99	99	99	99	99	99	99	99	99	99	99	99	99	99	99	99	99	99	NA	99	99	99	99
ISMRH201706.S36	2	10	1	3	4	4	NA	NA	NA	2	6	N/A	2	99	2	NA	NA	99	99	99	99	99	99	99	99	99	99	99	99	99	99	99	99	99	99	99	99	99	99	99	99	99	99	99	NA	99	99	99	99
ISMRH201707.S09	1	3	1	2	3	3	NA	NA	NA	2	5	N/A	2	99	2	NA	NA	99	99	99	99	99	99	99	99	99	99	99	99	99	99	99	99	99	99	99	99	99	99	1	3	8		99	NA	99	99	99	99
ISMRH201707.S14	2	2	1	1	2	2	NA	NA	NA	2	2	N/A	1	1	1	NA	NA	99	2	5	99	99	99	99	13	99	99	99	99	99	99	99	99	99	99	99	99	99	10	99	99	99	99	99	NA	99	99	99	99
ISMRH201707.S19	1	0.5	1	1	9	3	4	NA	NA	2	6	N/A	3	1	1	NA	NA	99	99	99	99	99	99	99	99	99	99	99	99	99	99	99	99	99	99	99	99	99	99	3	4	99	99	99	NA	99	99	99	99
ISMRH201707.S23	2	8	1	2	2	2	NA	NA	NA	2	2	N/A	1	1	2	13	NA	99	2	99	99	99	99	99	1	99	99	99	99	99	99	99	99	99	99	99	99	99	99	99	99	99	99	99	NA	99	99	99	99
ISMRH201707.S24	1	0.25	1	1	4	4	NA	NA	NA	2	6	N/A	1	3	1	NA	NA	99	99	99	99	99	99	99	99	99	99	99	99	99	99	99	99	99	99	99	99	99	99	99	99	99	99	99	NA	99	99	99	99
[truncated: 105 more columns]

## Sheet: Sens spec130820
	N
TB samples		MPT64	Culture	Xpert	ZN	Cytology
Peritonitits	10	6 av 8	4 av 8	3 av 10	0 av 9	8 av 9
Adenitis (1biopsy + 10 FNACs)	11	10 av 10	2 av 6	2 av 11	0 av 8	10 av 10
Pleural	3	3 av 3	2 av 3	2 av 3	0 av 3	2 av 2
Meningitis	6	5 av 5	2 av 5	2 av 5	0 av 6	5 av 6
Total	30	0.923077	0.454545	0.310345	0	0.925926
NON TB samples
Breast biopsy	1	0 av 0	0 av 1	0 av 1	0 av 1	0 av 1
Pleural	4	0 av 2	0 av 4	0 av 4	0 av 3	1 av 4
Ascites	1	0 av 0	0 av 1	0 av 1	0 av 1	1 av 1
CSF	5	0 av 3	0 av 5	0 av 5	0 av 4	0 av 5
FNAC LN	20	2 av 11	0 av 16	1 av 19	0 av 14	1 av 20
		0.125	0	0.0333333	0	0.0967742
			27	30	23	31
	0.575758
